# Supplementary material for: A Facile Single-Phase-Fluid-Driven Bubble Microfluidic Generator for Potential Detection of Viruses Suspended in Air
Source: Biosensors (Basel). 2022 May 3;12(5):294. doi: 10.3390/bios12050294 (PMC9138964; doi:10.3390/bios12050294)
Supplement: Supplementary file 1 [file biosensors-12-00294-s001.zip]

Archive with 1 entries (1 files):
- biosensors-1692504-supplementary.avi
